# Supplementary material for: Alcohol-clozapine synergism triggering rhabdomyolysis at subtoxic levels: a case report and literature review
Source: Front Toxicol. 2025 Dec 17;7:1692362. doi: 10.3389/ftox.2025.1692362 (PMC12753459; doi:10.3389/ftox.2025.1692362)
Supplement: Supplementary file 1 [file Table1.xlsx]

## Sheet: Sheet1
Inspection time	WBC (10^9/L)	CRP (mg/L)	ALT (U/L)	AST (U/L)	Scr (μmol/L)	CPK (U/L)	TNT (ng/ml)	MYO (ng/ml)	Urine volume (ml)	Serum Clozapine Level (ng/mL)	Interventions
2023/3/4 (Admission)	30.98	3	43	138	104	＞6400	0.017	＞3000	300	650	Fluid resuscitation +CVVHDF + Hemoperfusion
2023-03-05	24.4	103	324	1373	382	＞12800	0.031	＞3000	＜100	-	Fluid resuscitation +CVVHDF + Hemoperfusion
2023-03-06	24.1	86	279	780	536	75740	0.019	＞3000	220	-	Fluid resuscitation +CVVHDF + Hemoperfusion
2023-03-07	20.5	54.3	237	559	680	43640	0.011	＞3000	75	-	Fluid resuscitation +CVVHDF + Hemoperfusion
2023-03-08	15.2	20.7	186	260	736	19972	0.012	＞3000	75	-	Fluid resuscitation +CVVHDF + Hemoperfusion
2023-03-09	13.6	15	198	335	679	16800	0.013	＞3000	135	80	Fluid resuscitation +Continued CVVHDF
2023-03-10	17.8	18.7	174	263	632	13971	0.016	＞3000	250	-	Fluid resuscitation +Continued CVVHDF
2023-03-11	21.7	21.1	166	160	711	5938	0.02	899	250	-	Fluid resuscitation +Continued CVVHDF
2023-03-12	25.1	25.9	151	129	676	3717	0.031	368	245	-	Fluid resuscitation +Continued CVVHDF
2023-03-13	22.36	25.9	122	93	600	3186	0.05	263	320	-	Fluid resuscitation +Continued CVVHDF
2023-03-14	22.1	18	104	76	653	1544	0.1	252	460	-	Fluid resuscitation +Continued CVVHDF
2023-03-15	26.3	22	84	57	635	1036	0.83	129.9	560	-	Fluid resuscitation +Continued CVVHDF
2023-03-16	30.9	70.6	78	50	635	733	0.1	90	1300	-	Fluid resuscitation +Continued CVVHDF
2023-03-17	42.9	175	73	47	628	510	0.167	144	710	-	Fluid resuscitation +Continued CVVHDF
2023-03-18	40.2	175	65	40	616	289	0.24	146	1950	-	Fluid resuscitation
2023-03-19	23.7	128	57	36	679	158	0.205	111	2300	-	Fluid resuscitation +Continued CVVHDF
2023-03-20	17.8	81	88	79	548	131	0.218	139	4900	-	Fluid resuscitation
2023-03-21	18.2	57	91	44	559	112	0.218	139	3300	-	Fluid resuscitation +Continued CVVHDF
2023-03-22	18.5	35.3	67	33	406	127	0.26	156	3650	-	Fluid resuscitation
2023-03-23	17.1	29.6	63	41	356	133	0.226	127	3500	-	Fluid resuscitation
2023/3/24 (Discharge)	15.8	21.9	48	26	296	128	0.227	137	-	-	Discharged
15-day Follow-up	6.7	2.5	36	30	70	45	0.006	39	-	-	-
